# Supplementary material for: Global Myocardial Work-Derived Nomogram for Coronary Stenosis Assessment in Stable Coronary Artery Disease: Development and External Validation
Source: Diagnostics (Basel). 2026 Feb 13;16(4):570. doi: 10.3390/diagnostics16040570 (PMC12939228; doi:10.3390/diagnostics16040570)
Supplement: Supplementary file 1 [file diagnostics-16-00570-s001.zip]

Archive with 1 entries (1 files):
- diagnostics-4107282-supplementary.pdf
